# Supplementary material for: The Effect of Dietary Supplements on Oxidative Stress in Pregnant Women with Gestational Diabetes Mellitus: A Network Meta-Analysis
Source: Nutrients. 2021 Jun 30;13(7):2284. doi: 10.3390/nu13072284 (PMC8308478; doi:10.3390/nu13072284)
Supplement: Supplementary file 1 [file nutrients-13-02284-s001.zip]

Archive with 1 entries (1 files):
- nutrients-1213638-supplementary.pdf
